# Supplementary material for: Effect of Oxalic Acid Concentration and Different Mechanical Pre-Treatments on the Production of Cellulose Micro/Nanofibers
Source: Nanomaterials (Basel). 2022 Aug 24;12(17):2908. doi: 10.3390/nano12172908 (PMC9457602; doi:10.3390/nano12172908)
Supplement: Supplementary file 1 [file nanomaterials-12-02908-s001.zip]

Archive with 1 entries (1 files):
- nanomaterials-1876671-supplementary.pdf
